# Supplementary material for: How policy promotes the integration of culture and tourism? A fuzzy-set qualitative comparative analysis based on the Policy Instrument Theory
Source: PLoS One. 2024 Apr 29;19(4):e0301119. doi: 10.1371/journal.pone.0301119 (PMC11057750; doi:10.1371/journal.pone.0301119)
Supplement: S1 Data — (XLSX) [file pone.0301119.s001.xlsx]

## Sheet: Sheet1
Province	Time	Title	Department	Source		Infrastructure construction	Public services	Financial input	Technical support	Talent support	Land support	Government procurement	Special cultivation or pilot project	Exchange and cooperation	Overseas trade	Boosting consumption	Promotion and publicity	Platform construction	Goals and planning	Epidemic prevention and control	Supervision and regulation	Financial policy	Incentives and subsidies	Intellectual property	Industrial synergy	Organizational support	Institutional reform
Beijing	2021.9	Beijing's 14th Five-Year Plan for Cultural and Tourism Development	Beijing Municipal Bureau of Culture and Tourism	Beijing Municipal People's Government Website		7	11	2	7	4	2		3	8	1	1	8	1	79		15	2	2		4	3
	2020.11	Interim Measures for the Identification and Management of Cultural and Tourism Experience Bases in Beijing Municipality	Beijing Municipal Bureau of Culture and Tourism	Beijing Municipal People's Government Website				1	1				1				1				1
	2020.4	Beijing Municipal Long-Term Plan for Advancing the Construction of National Cultural Center (2019-2035)	Leading Group for Advancing the Construction of National Cultural Center in Beijing Municipality	Beijing Municipal People's Government Website		8	8	1	11	7	1	1	3	12		3	12		35		17	1	4		7	2
	2018.1	Action Plan for Accelerating Supply-Side Structural Reform and Expanding Tourism Consumption in Beijing Municipality (2018-2020)	Beijing Municipal People's Government General Office	Beijing Municipal People's Government Website		3			1	1	2		2	1		1	3		20		4	2			1	2
					sum	18	19	4	20	12	5	1	9	21	1	5	24	1	134	0	37	5	6	0	12	7	0
Tianjin	2021.6	Tianjin Municipality's 14th Five-Year Plan for the Integrated Development of Culture and Tourism	Tianjin Municipal Bureau of Culture and Tourism	Website of Tianjin Municipal Bureau of Culture and Tourism		13	3		2	4			2	2			8		19		6				5	2	3
	2021.8	Action Plan for Promoting High-Quality Development of the Tourism Industry in Tianjin Municipality During the 14th Five-Year Plan Period	Tianjin Municipal Bureau of Culture and Tourism, Tianjin Municipal Development and Reform Commission	Website of Tianjin Municipal Bureau of Culture and Tourism		2	1	1	3		1		1				2		18		4	1			1	1
	2019.7	Two-Year Action Plan for Promoting the Development of the Tourism Industry in Tianjin Municipality (2019-2020)	General Office of the People's Government of Tianjin Municipality	Website of the People's Government of Tianjin Municipality		3		4	1		2			3	1		3		21		6		12		1	2	3
					sum	18	4	5	6	4	3	0	3	5	1	0	13	0	58	0	16	1	12	0	7	5	6
Hebei	2021.1	14th Five-Year Plan for the Development of Culture and Tourism in Hebei Province	General Office of the People's Government of Hebei Province	Website of the People's Government of Hebei Province		11	12	7	11	7	2	1	8	8	1	3	16	4	84	1	14	1	4	2	2	1	1
	2018.11	High-Quality Development Plan for Tourism in Hebei Province (2018-2025)	General Office of the People's Government of Hebei Province	Website of the People's Government of Hebei Province		13		2	6	6	1		9	8	1	2	23	4	88		12	2	3		11	2
					sum	24	12	9	17	13	3	1	17	16	2	5	39	8	172	1	26	3	7	2	13	3	1
Henan	2021.12	14th Five-Year Plan for the Integrated Development of Culture and Tourism in Henan Province	People's Government of Henan Province	Website of the People's Government of Henan Province		8	8	2	10	6		2	15	11		6	11	10	54		10		2	1	6	2	2
	2020.5	Notice on Further Stimulating the Potential of Cultural and Tourism Consumption	General Office of the People's Government of Henan Province	Website of the People's Government of Henan Province		5	2	1	2	1			3			4	2		4		3	2	4		6
					sum	13	10	3	12	7	0	2	18	11	0	10	13	10	58	0	13	2	6	1	12	2	2
Shandong	2020.6	Notice on Promoting the Integrated Development of Modern Agriculture and Cultural Tourism to Accelerate the Resumption of Work and Production	Department of Culture and Tourism of Shandong Province	Department of Culture and Tourism of Shandong Province										1			1		4						1	1
	2020.6	Measures on Further Promoting Cultural and Tourism Consumption	Department of Culture and Tourism of Shandong Province	Department of Culture and Tourism of Shandong Province				1	4	1			4			9	18						1		1
	2020.7	Integrated Development Plan for Culture and Tourism in Shandong Province (2020-2025)	Department of Culture and Tourism of Shandong Province	Department of Culture and Tourism of Shandong Province		6	5	2	8	6	3		12	3		7	10	1	40		10	4	3		7	1	4
	2020.3	Implementation Plan for the Protection, Inheritance, and Utilization of the Grand Canal Culture in Shandong Province	Department of Culture and Tourism of Shandong Province	Department of Culture and Tourism of Shandong Province		9	4	1	4	5	2		2	8			8	1	4		13					5
	2021.9	Implementation Opinions of Twelve Departments including the Department of Culture and Tourism of Shandong Province on Promoting the Digital Development of Culture and Tourism in Shandong Province	Department of Culture and Tourism of Shandong Province	Department of Culture and Tourism of Shandong Province			1		11	1				1		1	1		12		7	1	1	1		1
	2018.2	Notice on Accelerating the Implementation of the Action Plan for the Construction of Branding for the Top Ten Cultural Tourism Destinations	General Office of the People's Government of Shandong Province	Website of the People's Government of Shandong Province		4		2					1	1			3		4		6					3
					sum	19	10	6	27	13	5	0	19	14	0	17	41	2	64	0	36	5	5	1	9	11	4
Heilongjiang	2020.8	Overall Plan for the Development of All-Area Tourism in Heilongjiang Province (2020-2030)	General Office of the People's Government of Heilongjiang Province	Website of the People's Government of Heilongjiang Province		25	1	3	5	4	1		2	4		1	17	1	26		5		1		1		2
	2020.8	Implementation Opinions of the General Office of the People's Government of Heilongjiang Province on Further Stimulating the Potential of Cultural and Tourism Consumption	General Office of the People's Government of Heilongjiang Province	Website of the People's Government of Heilongjiang Province		1	1	3	3	1	1	1				7	5		10	1	4		1		2	1
	2021.6	14th Five-Year Plan for Cultural and Tourism Development in Heilongjiang Province	Department of Culture and Tourism of Heilongjiang Province	Department of Culture and Tourism of Heilongjiang Province		5	6	1	7	10	1	2	2	8		3	8	1	35		18	1	2		3	2	2
					sum	31	8	7	15	15	3	3	4	12	0	11	30	2	71	1	27	1	4	0	6	3	4
Jilin	2021.6	Implementation Opinions of the People's Government of Jilin Province on Promoting High-Quality Development of Rural Tourism	People's Government of Jilin Province	Department of Culture and Tourism of Jilin Province		8	2	2	2	8	7		2	2			2		24		4	3	3		5	4	1
	2019.4	Guiding Opinions on Promoting the Development of Tourism Performing Arts	Department of Culture and Tourism of Jilin Province	Department of Culture and Tourism of Jilin Province				2	2	2	2	2	2	8	1	1	2		10		15	2	1	1	1	2
	2021.11	14th Five-Year Plan for Cultural and Tourism Development in Jilin Province	General Office of the People's Government of Jilin Province	Website of the People's Government of Jilin Province		15	9	1	14	13	2	1	11	18		7	17	4	85		22	1	4		16	3	2
					sum	23	11	5	18	23	11	3	15	28	1	8	21	4	119	0	41	6	8	1	22	9	3
Liaoning	2018.1	Implementation Opinions of the People's Government of Liaoning Province on Promoting the Reform and Development of the Tourism Industry	People's Government of Liaoning Province	Website of the People's Government of Liaoning Province		5		2	4	3	1		1	7			3	1	14		7	1	2		2	3	2
	2020.9	Guiding Opinions of the General Office of the People's Government of Liaoning Province on Enriching and Activating the Cultural and Tourism Market		Website of the People's Government of Liaoning Province		3	1	2	3	1	1		1	3		7	6		10	2	8	1	1		4	1
	2022.1	14th Five-Year Plan for the Development of the Tourism Industry in Liaoning Province	General Office of the People's Government of Liaoning Province	Website of the People's Government of Liaoning Province		14	3	3	19	13	2		5	18		21	27	3	72		30	1	7		16	2	2
	2021.12	14th Five-Year Plan for the Development of the Cultural and Tourism Market in Liaoning Province	Department of Culture and Tourism of Liaoning Province	Department of Culture and Tourism of Liaoning Province				1	5	8			1	3				1	23		22				1	2	2
	2021.12	14th Five-Year Plan for the Protection of Intangible Cultural Heritage in Liaoning Province	Department of Culture and Tourism of Liaoning Province	Department of Culture and Tourism of Liaoning Province		1	1	2	1	7			2	2			3		12		4		1		1	3
	2021.09	14th Five-Year Plan for Cultural and Tourism Development in Liaoning Province	Department of Culture and Tourism of Liaoning Province	Department of Culture and Tourism of Liaoning Province		8	16	2	18	17	4	1	7	22	1	10	18	3	60		38	5	3		10	3	4
					sum	31	21	12	50	49	8	1	17	55	1	38	57	8	191	2	109	8	14	0	34	14	10
Shannxi	2021.8	14th Five-Year Plan for Cultural and Tourism Development in Shaanxi Province	Department of Culture and Tourism of Shaanxi Province	Department of Culture and Tourism of Shaanxi Province		8	8	3	15	7		2	5	12	1	7	14		40		19	1			3	2	2
	2021.3	Plan for the Protection, Inheritance, and Promotion of Yellow River Culture in Shaanxi Province	Department of Culture and Tourism of Shaanxi Province	Department of Culture and Tourism of Shaanxi Province		10	8	2	13	8	2		14	16		6	24	3	71		6	2	2	1	7	3
	2021.4	Special Plan for the Protection, Inheritance, and Promotion of Intangible Cultural Heritage in the Yellow River Basin of Shaanxi Province	Department of Culture and Tourism of Shaanxi Province	Department of Culture and Tourism of Shaanxi Province		2	2	4	7	10			1	6			13	2	17		6			2	4	1
	2020.4	2020 Work Plan for the Protection, Inheritance, and Promotion of Yellow River Culture in Shaanxi Province	Department of Culture and Tourism of Shaanxi Province	Department of Culture and Tourism of Shaanxi Province			4	1	3	4				2			6	1	7		2
	2019.8	Comprehensive Tourism Development Plan for Shaanxi Province	Department of Culture and Tourism of Shaanxi Province	Department of Culture and Tourism of Shaanxi Province		21	2	3	14	10	4	1	1	10		3	16		53		35		2		15	4	2
	2018.6	Implementation Opinions of the General Office of the People's Government of Shaanxi Province on Promoting the Development of Comprehensive Tourism	General Office of the People's Government of Shaanxi Province	Website of the People's Government of Shaanxi Province		6	1	1	3	5	2			4		3	8		7		9	1	2		1	2	1
					sum	47	25	14	55	44	8	3	21	50	1	19	81	6	195	0	77	4	6	3	30	12	5
Shanxi	2021.2	Implementation Opinions of the General Office of the People's Government of Shanxi Province on Deepening the Integration Development of Culture and Tourism	General Office of the People's Government of Shanxi Province	Website of the People's Government of Shanxi Province		1	1	1	3				3	1		2	6		17		3	1	2		1	2	1
	2020.4	Notice from the General Office of the People's Government of Shanxi Province on Issuing the Action Plan for the Construction of Three Major Brands of the Yellow River, Great Wall, and Taihang Mountain	General Office of the People's Government of Shanxi Province	Website of the People's Government of Shanxi Province		5	5		4	2			3	2		2	12		10		13			1	1	3	1
	2021.7	Implementation Opinions of the General Office of the People's Government of Shanxi Province on Establishing National Comprehensive Tourism Demonstration Zones	General Office of the People's Government of Shanxi Province	Website of the People's Government of Shanxi Province		9		1	6	2	1		3			1	10		18	1	12	1	2		1	2	1
	2020.9	Implementation Opinions of the General Office of the Shanxi Provincial People's Government on Further Stimulating the Potential of Cultural and Tourism Consumption	General Office of the People's Government of Shanxi Province	Website of the People's Government of Shanxi Province		6	1	1	3	1	1		5			12			18		9	4	1		1	2
	2021.12	Shanxi Province’s 14th Five-Year Plan for the Development of Cultural, Tourism, Exhibition and Wellness Industry	General Office of the People's Government of Shanxi Province	Website of the People's Government of Shanxi Province		17	7	7	22	11	7	3	11	15		12	30	7	44		26	4	6	1	2	2	10
	2020.7	Notice from the General Office of the People's Government of Shanxi Province on Issuing the Implementation Plan for the Tour Shanxi and Reading History Activity	General Office of the People's Government of Shanxi Province	Website of the People's Government of Shanxi Province			3	2	2	3			3	1		1	15		21				2			2
	2021.12	Shanxi Province’s 14th Five-Year Plan for Cultural and Tourism Development	Shanxi Provincial Department of Culture and Tourism Office	Shanxi Provincial Department of Culture and Tourism		5	27	7	30	10	2	3	7	13		9	38	2	62	1	34	4	10		1	3	3
					sum	43	44	19	70	29	11	6	35	32	0	39	111	9	190	2	97	14	23	2	7	16	16
Gansu	2021.11	Gansu Province’s 14th Five-Year Plan for Cultural and Tourism Development	Gansu Provincial Department of Culture and Tourism	Gansu Provincial Department of Culture and Tourism		13	26	3	24	27	3	2	6	16		14	28	3	63		45	2	3	1	10	3	2
	2020.1	Key points of the province’s cultural and tourism work in 2020	Gansu Provincial Department of Culture and Tourism	Gansu Provincial Department of Culture and Tourism		3	5	2	12	6			7	13		3	20	2	33		20		1		2	3	1
	2019.5	Action Plan for Improving Quality and Efficiency of Cultural Tourism Industry in Gansu Province	Gansu Provincial Department of Culture and Tourism	Gansu Provincial Department of Culture and Tourism		4	1	2	3	1			4	1		7	5		21		8	1	1			1
	2019.1	Key points of the province’s cultural and tourism work in 2019	Gansu Provincial Department of Culture and Tourism	Gansu Provincial Department of Culture and Tourism		5	6	7	8	9			5	7		6	8	1	20		14	1	1		1	5	2
	2018.6	Gansu Province Cultural Tourism Industry Development Special Action Plan	Gansu Provincial Department of Culture and Tourism	Gansu Provincial Department of Culture and Tourism		16	1	2	11	6	1		7	9		1	16		19		10	1	2		1	1	3
	2020.8	Several opinions of the General Office of the Gansu Provincial People's Government on supporting the construction of the Greater Dunhuang Cultural Tourism Economic Circle	General Office of the People's Government of Gansu Province	Gansu Provincial People's Government Website		8		2			2		3	1	1			1	10		5	1	6			1	1
	2019.12	Opinions of the General Office of the People's Government of Gansu Province on Vigorously Promoting the Quality and Efficiency Improvement of the Province's Cultural Tourism Industry	General Office of the People's Government of Gansu Province	Gansu Provincial People's Government Website		5	1	10	5	6	10	1	4	1		15	1	1	11		10	9	16		1		1
	2018.3	Outline of the Development Plan for the Construction and Development of Dunhuang International Cultural Tourism City	General Office of the People's Government of Gansu Province	Gansu Provincial People's Government Website		12	5	4	15	5	3		13	13	2	2	12	4	54		23	3	3	1	3	5	1
					sum	66	45	32	78	60	19	3	49	61	3	48	90	12	231	0	135	18	33	2	18	19	11
Qinghai	2021.12	Qinghai Province’s 14th Five-Year Plan for Cultural and Tourism Development	General Office of the People's Government of Qinghai Province	Qinghai Provincial People's Government Website		20	10	8	10	10	5	2	3	10		8	20	1	60		27	6	5		7	3	1
	2021.11	Action plan for Qinghai to build an international eco-tourism destination	General Office of the People's Government of Qinghai Province	Qinghai Provincial People's Government Website		5		1	6	8	1	1	1	5			11		27		11	1	2		1	2
	2021.4	Overall plan for the 2021 Qinghai Cultural Tourism Festival	General Office of the People's Government of Qinghai Province	Qinghai Provincial People's Government Website			2	1									5		1	1	2					2
	2020.5	Qinghai Province’s implementation plan to further stimulate cultural and tourism consumption potential	General Office of the People's Government of Qinghai Province	Qinghai Provincial People's Government Website		4		2	5	1	1	1	4	4		10	5		9		6	3	3		2	1
	2019.3	2019 Qinghai Cultural Tourism Festival Overall Plan	General Office of the People's Government of Qinghai Province	Qinghai Provincial People's Government Website			1	1	1					1		1	4		1		3					2
					sum	29	13	13	22	19	7	4	8	20	0	19	45	1	98	1	49	10	10	0	10	10	1
Hubei	2021.12	Hubei Province’s 14th Five-Year Plan for Tourism Development	General Office of Hubei Provincial People's Government	Hubei Provincial Department of Culture and Tourism		18	1	1	12	4	1		5	1		16	18		53		13	2	2		8	1	1
	2021.9	Notice of the General Office of the Provincial People's Government on Issuing Several Measures to Promote Nighttime Culture and Tourism Consumption	General Office of Hubei Provincial People's Government	Hubei Provincial Department of Culture and Tourism		2		3	3		2		1			18	1		16	1	9	4	7			9
	2020.5	Notice on Issuing Several Measures to Support the Restoration and Revitalization of the Cultural Tourism Industry	General Office of Hubei Provincial People's Government	Hubei Provincial Department of Culture and Tourism		1	1	2	4	2	1	2	3			11	6		18	3	4	5	4		5	11	1
	2021.1	Detailed Rules for the Implementation of Several Measures to Support the Restoration, Development and Revitalization of the Cultural Tourism Industry	General Office of Hubei Provincial People's Government	Hubei Provincial People's Government Website		5	2	4	4	3	1	2	2			2	5		34	1	6	3	4		3	12	1
	2018.1	The 13th Five-Year Plan for the Development of Ecological and Cultural Tourism Circle in Western Hubei	General Office of Hubei Provincial People's Government	Hubei Provincial People's Government Website		14	8	5	10	8	2		10	20			22		37		25	6	5		10	5	8
					sum	40	12	15	33	17	7	4	21	21	0	47	52	0	158	5	57	20	22	0	26	38	11
Hunan	2021.3	Several measures to further stimulate cultural and tourism consumption potential	General Office of the People's Government of Hunan Province	Hunan Provincial People's Government Website		5	1	2	6		1		7	3		13	9		20	1	6	4	3		1	16	2
	2021.8	Hunan Province’s action plan to promote high-quality development of tourism during the 14th Five-Year Plan period	Hunan Provincial Department of Culture and Tourism	Hunan Provincial Department of Culture and Tourism		11		2	4	5	1		5	1		3	3		25	1	7	1	3		1	3	1
					sum	16	1	4	10	5	2	0	12	4	0	16	12	0	45	2	13	5	6	0	2	19	3
Jiangsu	2021.1	Jiangsu Province’s 14th Five-Year Plan for Cultural and Tourism Development	General Office of the People's Government of Jiangsu Province	Jiangsu Provincial Department of Culture and Tourism		7	22	5	22	12	3	1	14	18	1	12	27	3	32		30	2	5	1	4	5	8
	2021.7	Guidelines for the Construction of Demonstration Zones for the Integrated Development of Cultural and Tourism Industries in Jiangsu Province	Jiangsu Provincial Department of Culture and Tourism	Jiangsu Provincial Department of Culture and Tourism		1	2	1	3	2			2	2		1	4	1			3	1	1		1	3	2
	2020.12	Guiding Opinions on Promoting the Integrated Development of Culture and Tourism Industries	Jiangsu Provincial Department of Culture and Tourism	Jiangsu Provincial Department of Culture and Tourism		1	4	2	7	3	1		4	4		9	7		19		4	1			2	3	2
	2020.11	Measures for the identification and management of intangible cultural heritage tourism experience bases in Jiangsu Province	Jiangsu Provincial Department of Culture and Tourism	Jiangsu Provincial Department of Culture and Tourism				1									1				3
	2021.6	Jiangsu Province Grand Canal Cultural Tourism Integrated Development Plan	Jiangsu Provincial Department of Culture and Tourism	Jiangsu Provincial Department of Culture and Tourism		16	9	8	13	4	3		10	19		17	32	4	26		12	2	1	1	7	3	2
	2021.8	Guidance on promoting high-quality development of rural tourism	Jiangsu Provincial Department of Culture and Tourism	Jiangsu Provincial Department of Culture and Tourism		9	2	5	4	10	6			1		1	6		15		11	1	1		4	3	1
	2021.1	Jiangsu Provincial Department of Culture and Tourism’s work highlights in 2020	Jiangsu Provincial Department of Culture and Tourism	Jiangsu Provincial Department of Culture and Tourism			10	1	5	2			5			6	7	1	19	1	23	1	1		2	10	1
	2020.2	Jiangsu Provincial Department of Culture and Tourism’s work highlights in 2022	Jiangsu Provincial Department of Culture and Tourism	Jiangsu Provincial Department of Culture and Tourism		1	12	1	2	3			7	6		8	7	4	18		21				2	10	1
	2020.3	Notice from the General Office of the Provincial Government on Several Measures to Promote Cultural and Tourism Consumption	General Office of the People's Government of Jiangsu Province	Jiangsu Provincial People's Government Website		4	2	3	9	2	1	1	6	2		31	6	1	12		15	5			2	10
					sum	39	63	27	65	38	14	2	48	52	1	85	97	14	141	1	122	13	9	2	24	47	17
Zhejiang	2021.5	The 14th Five-Year Plan for Tourism Development in Zhejiang Province	Zhejiang Provincial Development and Reform Commission, Zhejiang Provincial Department of Culture and Tourism	Zhejiang Provincial People's Government Website		23	10	5	30	14	8	1	12	18	2	30	23	4	51		53	9	3	1	9	8	3
	2021.11	Implementation Opinions of the Zhejiang Provincial People's Government on Promoting Deep Integration and High-Quality Development of the Culture and Tourism Industry	Zhejiang Provincial People's Government	Zhejiang Provincial People's Government Website		7	2	7	9	8	9		2	5		8	15	1	22	1	8	10	4	1	1	3	5
	2018.7	Measures for the identification of tourist towns in Zhejiang Province	Zhejiang Provincial Tourism Bureau	Zhejiang Provincial Department of Culture and Tourism				1			2						1				3	3
	2018.12	Implementation Measures for the Creation of Slow Life Leisure Tourism Demonstration Village in Zhejiang Province	Zhejiang Provincial Tourism Bureau	Zhejiang Provincial Department of Culture and Tourism		1		2			1		1				2		2		8	2	1			3
	2019.7	Implementation Opinions of the Zhejiang Provincial Department of Culture and Tourism on Accelerating the Construction of Cultural and Tourism Integration IP Projects	Zhejiang Provincial Department of Culture and Tourism	Zhejiang Provincial Department of Culture and Tourism				1	1	2			1	2			5		8		6	2	1	1		4
	2019.8	Special activity plan to improve the quality of A-level tourist attractions in Zhejiang Province	Zhejiang Provincial Department of Culture and Tourism	Zhejiang Provincial Department of Culture and Tourism		9		1	2	4	1		2			8	1		8		11		1			2	1
					sum	40	12	17	42	28	21	1	18	25	2	46	47	5	91	1	89	26	10	3	10	20	9
Anhui	2021.12	Anhui Province’s 14th Five-Year Plan for Tourism Development	Anhui Provincial Department of Culture and Tourism, Anhui Provincial Development and Reform Commission	Anhui Provincial Department of Culture and Tourism		25	6	6	37	25	6		7	20		30	40	1	42		32	6	4		6	13	6
	2021.8	Anhui Province’s 14th Five-Year Plan for Cultural and Tourism Development	Anhui Provincial Department of Culture and Tourism	Anhui Provincial Department of Culture and Tourism		17	30	12	19	20	5	2	9	20		21	56	2	50		52	5	4	1	13	7	3
	2021.3	Guiding Opinions of the General Office of the People's Government of Anhui Province on Promoting the Development of Homestays	General Office of the People's Government of Anhui Province	Anhui Provincial Department of Culture and Tourism		4		1	3	3	3						2		8		5	1			1	10
	2018.7	Five One Action Plan for the Construction of Wannan International Cultural Tourism Demonstration Zone	General Office of the People's Government of Anhui Province	Anhui Provincial Department of Culture and Tourism		7		2	4	4	1		6	1		5	7		12		3	4	2	1	2	4	3
	2020.12	Interim Measures for the Identification and Management of Demonstration Zones for Integrated Development of Cultural Industry and Tourism Industry in Anhui Province	Anhui Provincial Department of Culture and Tourism	Anhui Provincial Department of Culture and Tourism				1		1							1				1		1
	2021.7	Selection method for the four top ten brands for night-time cultural tourism consumption in Anhui Province	Anhui Provincial Department of Culture and Tourism	Anhui Provincial Department of Culture and Tourism		1	3		1	1						5	3				1	1	1
	2020.2	Several measures to restore the vitality of the cultural and tourism industries and stimulate market consumption potential	Anhui Provincial Department of Culture and Tourism	Anhui Provincial Department of Culture and Tourism		1	1	5	10		1		1	2		22	9				12	3	4		1	3
					sum	55	40	27	74	54	16	2	23	43	0	83	118	3	112	0	106	20	16	2	23	37	12
Shanghai	2021.6	Several measures to support Shanghai’s tourism industry in improving quality and efficiency	Shanghai Culture and Tourism Bureau	Shanghai Municipal People's Government Website		1		3	4	4				1		7	7			1	6	4	8			1
	2020.3	Measures for the Management of the Use of Special Funds for Tourism Development in Shanghai	Shanghai Culture and Tourism Bureau	Shanghai Municipal People's Government Website		1		4													10					2
	2020.1	Suggestions on deepening the construction planning of Shanghai's world-famous tourist city during the 14th Five-Year Plan period	Shanghai Culture and Tourism Bureau	Shanghai Culture and Tourism Bureau		7	6	3	9	4			2	18		10	8		30		5	2	1		1
	2021.9	Shanghai’s 14th Five-Year Plan for the Construction of a Socialist International Cultural Metropolis	Shanghai Culture and Tourism Bureau	Shanghai Culture and Tourism Bureau		14	27	5	28	15	1	1	10	15	8	15	37	2	38		23	1	6	6	5	7	1
					sum	23	33	15	41	23	1	1	12	34	8	32	52	2	68	1	44	7	15	6	6	10	1
Fujian	2021.12	Wuyishan National Forest Trail Tourism Special Plan 2021-2030	Fujian Provincial Department of Culture and Tourism	Fujian Provincial Department of Culture and Tourism		12	4	11	6	11	14			3		5	16		25		20	1	1			5
	2020.5	Implementation Opinions on Creating a Nighttime Cultural Tourism Consumption Cluster Area	Fujian Provincial Department of Culture and Tourism	Fujian Provincial Department of Culture and Tourism		4	1		5							22	4		13		5				2	2
	2020.6	Several measures to stimulate consumption potential and promote the sustainable and healthy development of cultural tourism	Fujian Provincial Department of Culture and Tourism	Fujian Provincial Department of Culture and Tourism		4	4	4	5				5	1		25	5				4		3		2
	2019.3	Guidance on promoting the development of tourism performing arts	Fujian Provincial Department of Culture and Tourism	Fujian Provincial Department of Culture and Tourism		1	1	3	2	2	2	1	1	9		1	1		10		20	2	2	1	1	3
	2021.5	Opinions of the Fujian Provincial People's Government on Promoting High-Quality Development of Tourism	Fujian Provincial People's Government	Fujian Provincial People's Government Website		9	1	5	11	1	7		4	7		10	6	1	21		5		14		8	4	3
	2021.8	Fujian Province’s action plan to promote high-quality development of cultural tourism economy	Fujian Provincial Department of Culture and Tourism	Fujian Provincial Department of Culture and Tourism		1	1	1	10	3			8	9		9	13	1	35		2	2	1		15	2	2
	2021.8	Fujian Province’s 14th Five-Year Plan for Cultural and Tourism Reform and Development	General Office of the People's Government of Fujian Province	Fujian Provincial Department of Culture and Tourism		13	23	6	35	16	2	1	10	33	1	8	31	6	36		23	2	5	1	13	6	8
	2018.3	Fujian Province Zhuzi Cultural Tourism Development Plan 2018-2022	Fujian Provincial Tourism Development Committee	Fujian Provincial Department of Culture and Tourism		20	1	10	21	13	5		3	12		2	23	2	16		37	7	5	1	10	4	2
	2018.3	Fujian Province Red Tourism Development Plan 2018-2022	Fujian Provincial Tourism Development Committee	Fujian Provincial Department of Culture and Tourism		3	1	6	2	9			3	5		1	12		21		11	1	1		1
	2019.3	Make every effort to build the overall plan of Quanfu Travel and Youquanfu brand	General Office of the People's Government of Fujian Province	Fujian Provincial People's Government Website		11	2	1	3	1	1		1			2	19		20		1	1			1	7
					sum	78	39	47	100	56	31	2	35	79	1	85	130	10	197	0	128	16	32	3	53	33	15
Jiangxi	2021.9	Jiangxi Province’s 14th Five-Year Plan for Cultural and Tourism Development	General Office of the People's Government of Jiangxi Province	Jiangxi Provincial Department of Culture and Tourism		18	36	5	26	17	1	2	14	24	4	20	24	6	47	1	37	5	2	1	2	7	8
	2021.11	Jiangxi Province’s 14th Five-Year Plan for Cultural and Tourism Public Services	Jiangxi Provincial Department of Culture and Tourism	Jiangxi Provincial Department of Culture and Tourism		7	47	3	7	9		2	1	1			2		18		7		3		1	2	2
	2021.9	Notice on several measures to promote high-quality development of culture and tourism	General Office of the People's Government of Jiangxi Province	Jiangxi Provincial Department of Culture and Tourism		1		4		3	2						1		9		2	1	1			3
	2020.4	Implementation Opinions on Further Stimulating the Potential of Cultural and Tourism Consumption	General Office of the People's Government of Jiangxi Province	Jiangxi Provincial Department of Culture and Tourism		4	2	3	3		1	1	4			23	1			1	1	9	5		1	4
	2021.2	Jiangxi Provincial Department of Culture and Tourism’s work highlights in 2021	Jiangxi Provincial Department of Culture and Tourism	Jiangxi Provincial Department of Culture and Tourism		6	13	2	9	10			5	6			10		23	4	33	1			1	8	3
	2020.3	Jiangxi Provincial Department of Culture and Tourism’s work highlights in 2020	Jiangxi Provincial Department of Culture and Tourism	Jiangxi Provincial Department of Culture and Tourism		9	21	7	4	20			5	15		15	21		21	7	30	1	2		1	5
	2019.3	Jiangxi Provincial Department of Culture and Tourism’s work highlights in 2019	Jiangxi Provincial Department of Culture and Tourism	Jiangxi Provincial Department of Culture and Tourism		7	10	2	4	12			6	3		3	20	7	21		20		2		1	7	2
					sum	52	129	26	53	71	4	5	35	49	4	61	79	13	139	13	130	17	15	1	7	36	15
Sichuan	2021.5	Implementation Opinions on Carrying out Tianfu Tourism Brand Building	General Office of the People's Government of Sichuan Province	Sichuan Provincial People's Government Website				2		1	1						3		6		4	1	1			6
	2020.7	Sichuan Province accelerates the implementation plan for the construction of a provincial cultural and tourism public service platform with Smart Travel Tianfu	General Office of the People's Government of Sichuan Province	Sichuan Provincial People's Government Website				2	8	1							4	1	8			1	1			5
	2021.11	Overall plan for the Zida Cultural and Tourism Integrated Development Demonstration Zone	Sichuan Provincial Development and Reform Commission, Chongqing Municipal Development and Reform Commission	Sichuan Provincial People's Government Website		4	1	1	2	1	1		3	2		2	3	1	8		4		1		5	4
	2020.5	Sichuan Province Cultural and Tourism Brand Incentive Implementation Measures	Sichuan Provincial Department of Culture and Tourism	Sichuan Provincial Department of Culture and Tourism				4				1							6		13		3			6
	2020.7	Sichuan Province Rural Culture and Tourism Experts Support Three-Year Action Plan 2020-2022	Sichuan Provincial Department of Culture and Tourism	Sichuan Provincial Department of Culture and Tourism				4		11		1					2		2		5		3			6
	2021.12	Sichuan Province’s 14th Five-Year Plan for Cultural and Tourism Development	Sichuan Provincial Department of Culture and Tourism	Sichuan Provincial Department of Culture and Tourism		20	32	7	32	22	5	2	13	17	5	25	26	2	75	1	50	8	2	3	16	10	1
					sum	24	33	20	42	36	7	4	16	19	5	27	38	4	105	1	76	10	11	3	21	37	1
Chongqing	2018.12	Opinions on promoting the integrated development of culture and tourism	General Office of Chongqing Municipal People's Government	Chongqing Municipal People's Government Website		2		3	4	5	1	1	1	1		5	9		9		1	6	1	1	2	6	2
	2021.12	Chongqing’s 14th Five-Year Plan for Culture and Tourism Development	Chongqing Municipal People's Government	Chongqing Municipal People's Government Website		34	32	11	38	21	7	2	8	26		21	35	7	40		12	13	2	5	19	7	12
					sum	36	32	14	42	26	8	3	9	27	0	26	44	7	49	0	13	19	3	6	21	13	14
Guizhou	2021.1	Guizhou Province’s 14th Five-Year Plan for Cultural and Tourism Development	Guizhou Provincial Department of Culture and Tourism	Guizhou Provincial Department of Culture and Tourism		31	26	5	19	12	7	3	8	19		21	29	2	42	1	32	8	4	2	29	9	13
	2020.9	Guizhou Provincial Department of Culture and Tourism’s Ten Measures to Comprehensively Lead Consumption in Cultural Tourism	Guizhou Provincial Department of Culture and Tourism	Guizhou Provincial Department of Culture and Tourism		1			4	1			3	1		14	11				4		1			10
	2019.11	Guizhou Province strengthens cultural and tourism integration system to improve tourism product supply three-year action plan	Guizhou Provincial Department of Culture and Tourism	Guizhou Provincial Department of Culture and Tourism		23	6	6	14	12	5		4	4		20	15		25		25	3	3		1	8	5
					sum	55	32	11	37	25	12	3	15	24	0	55	55	2	67	1	61	11	8	2	30	27	18
Yunnan	2018.11	Yunnan Province Tourism and Cultural Industry Development Plan 2016-2020	General Office of the People's Government of Yunnan Province	Yunnan Provincial People's Government Website		9		5	6	5	4		2	11	1	8	13		23		16	9	6		9	15	4
	2021.12	Yunnan Province’s 14th Five-Year Plan for Cultural and Tourism Development	Yunnan Provincial People's Government	Yunnan Provincial People's Government Website		28	42	3	48	25	10	1	6	38		34	36	3	73		40	12	2	2	18	20	10
	2018.4	Notice of the Yunnan Provincial People's Government on further accelerating the construction of 10 major historical and cultural tourism projects	General Office of the People's Government of Yunnan Province	Yunnan Provincial People's Government Website																						12
					sum	37	42	8	54	30	14	1	8	49	1	42	49	3	96	0	56	21	8	2	27	47	14
Guangdong	2021.11	Guangdong Province’s 14th Five-Year Plan for Culture and Tourism Development	Guangdong Provincial Department of Culture and Tourism	Guangdong Provincial Department of Culture and Tourism		9	44	5	19	25		3	2	25		16	26		50		23	5	2		5	5	2
	2020.3	Guangdong-Hong Kong-Macao Greater Bay Area Development Plan Outline Three-Year Action Plan 2020-2022	Guangdong Provincial Department of Culture and Tourism	Guangdong Provincial Department of Culture and Tourism		5	5			6			2	34		1	16	1	3		2				4	6
					sum	14	49	5	19	31	0	3	4	59	0	17	42	1	53	0	25	5	2	0	9	11	2
Guangxi	2020.11	Opinions on supporting Liuzhou City in accelerating the high-quality development of the cultural tourism industry	General Office of the People's Government of Guangxi Zhuang Autonomous Region	Guangxi Zhuang Autonomous Region People's Government Website		13	9	2	3	3		1	6	9			9	1	15			1			3	3	4
	2019.12	Notice on land use policies to support high-quality development of cultural tourism	General Office of the People's Government of Guangxi Zhuang Autonomous Region	Guangxi Zhuang Autonomous Region People's Government Website							40										10		2
	2019.12	Opinions on supporting Guilin City in accelerating the development of cultural tourism industry	General Office of the People's Government of Guangxi Zhuang Autonomous Region	Guangxi Zhuang Autonomous Region People's Government Website		15		8	1	4	2		6	4	1	10	12				6	5	2		2	3
	2019.12	Several Opinions on Supporting the Hosting City of the Region’s Cultural Tourism Development Conference	General Office of the People's Government of Guangxi Zhuang Autonomous Region	Guangxi Zhuang Autonomous Region People's Government Website		7	3	8		5	6		1	2			6					5	1
	2021.12	Guangxi’s 14th Five-Year Plan for Cultural and Tourism Development	General Office of the People's Government of Guangxi Zhuang Autonomous Region	Guangxi Zhuang Autonomous Region People's Government Website		21	30	7	20	14	4	2	6	28		20	33	1	35	5	29	6		1	15	15	7
	2020.6	Several measures to accelerate the boosting of cultural and tourism consumption	General Office of the People's Government of Guangxi Zhuang Autonomous Region	Guangxi Zhuang Autonomous Region People's Government Website		3	1	2	6		2	1	1	2		31	3				3	6	2		3	4
	2020.1	Measures for the Management of the Creation of Cultural Tourism Characteristic Towns in Guangxi	Department of Culture and Tourism of Guangxi Zhuang Autonomous Region	Department of Culture and Tourism of Guangxi Zhuang Autonomous Region		1		1		2							1				4		4
					sum	60	43	28	30	28	54	4	20	45	1	61	64	2	50	5	52	23	11	1	23	25	11
Hainan	2021.6	Hainan Province’s 14th Five-Year Plan for Tourism, Culture, Radio, Television and Sports Development	General Office of Hainan Provincial People's Government	Hainan Provincial Department of Tourism, Culture, Ra		34	15	10	24	27	7	1	6	26	1	32	44	2	50		35	8	7		26	13	4
	2018.1	Hainan Province Cultural Relics + Tourism Three-Year Action Project Implementation Plan	General Office of Hainan Provincial People's Government	Hainan Provincial People's Government Website		3	2	10	6	1	2		1	6		4	6		16						2	23
					sum	37	17	20	30	28	9	1	7	32	1	36	50	2	66	0	35	8	7	0	28	36	4
Tibet	2018	2018 China Lhasa Shoton Festival Overall Plan	Tibet Autonomous Region Tourism Development Department	Tibet Autonomous Region Tourism Development Department website		2	1	1	1	1				3		3	20		1		5				1	7
					sum	2	1	1	1	1	0	0	0	3	0	3	20	0	1	0	5	0	0	0	1	7	0
Xinjiang	2021.2	Our Chinese Dream - Implementation Plan for Culture into Wanjia Culture and People-Benefiting Performances	Department of Culture and Tourism of Xinjiang Autonomous Region	Official website of the Xinjiang Autonomous Region Department of Culture and Tourism			1	1									2		1		3		1			7
	2021.1	Implementation Opinions on Further Promoting the Inheritance and Development of Intangible Cultural Heritage in our District	Department of Culture and Tourism of Xinjiang Autonomous Region	Official website of the Xinjiang Autonomous Region Department of Culture and Tourism		3	5	4		13				3			12		14		7			1	2	5
	2021.6	Xinjiang Uygur Autonomous Region Tourism Promotion Regulations	Xinjiang People's Government	Xinjiang People's Government Website		9	3	6	6	5	4			8		9	10		10		10	1	1		9	8
	2021.1	Measures for the Identification and Management of Representative Inheritors of Intangible Cultural Heritage of the Xinjiang Uygur Autonomous Region	Xinjiang People's Government	Xinjiang People's Government Website				2		2				1			2				2		1
	2018.1	Xinjiang Uygur Autonomous Region Rural Tourism Promotion Measures	Xinjiang People's Government	Xinjiang People's Government Website		4		1	1	2	6		1	2			2		2		15	4	2		1	4
	2018.6	Implement the three-year action plan of the 13th Five-Year Plan for Xinjiang tourism development	Xinjiang People's Government	Xinjiang People's Government Website		12		2	15	9	4		1	10		4	18		18		8		1		5	18	3
					sum	28	9	16	22	31	14	0	2	24	0	13	46	0	45	0	45	5	6	1	17	42	3
Inner Mongolia	2021.12	Guidelines for the Construction of Nighttime Culture and Tourism Consumption Clusters at the Inner Mongolia Autonomous Region Level	Inner Mongolia Department of Culture and Tourism	Inner Mongolia Department of Culture and Tourism website		7	1	2	2	1			1			3	1			3	3					2
	2021.6	Overall activity plan for the eco-cultural tourism season of the Yellow River in Inner Mongolia	Inner Mongolia Department of Culture and Tourism	Inner Mongolia Department of Culture and Tourism website										6		2	9				1				1	3
	2021.6	Inner Mongolia Autonomous Region Level Cultural and Ecological Reserve Management Measures, etc.	Inner Mongolia Department of Culture and Tourism	Inner Mongolia Department of Culture and Tourism website				5		18				1			5				15		4			1
	2021.2	Autonomous Region Department of Culture and Tourism 2020 Work Summary	Inner Mongolia Department of Culture and Tourism	Inner Mongolia Department of Culture and Tourism website		2	12	2		9			2	6		5	20			5	20	2		1	1	7	6
	2021.2	Key points of work of the Autonomous Region Department of Culture and Tourism in 2021	Inner Mongolia Department of Culture and Tourism	Inner Mongolia Department of Culture and Tourism website		3	5	1	5	8			5	12		4	10		48	5	20	3			4	14	1
	2018.1	Implementation Opinions of the People's Government of the Inner Mongolia Autonomous Region on Promoting the Integrated Development of Cultural Tourism in the Autonomous Region	Inner Mongolia People's Government	Inner Mongolia People's Government website		2	2	2	2	5		1	1	3		6	27		8		3	3	1		4	4
	2021.12	Inner Mongolia Autonomous Region’s 14th Five-Year Plan for the Integrated Development of Culture and Tourism	Inner Mongolia People's Government	Inner Mongolia People's Government website		32	20	2	16	24	2	1	2	19	1	15	25		72	1	32	3			17	10
					sum	46	40	14	25	65	2	2	11	47	1	35	97	0	128	14	94	11	5	1	27	41	7
Ningxia	2021.1	The 14th Five-Year Plan for Cultural and Tourism Development in Ningxia Hui Autonomous Region	Ningxia People's Government	Ningxia People's Government Website		30	26	5	41	10	3		8	47	2	35	40		64		40	5	1	4	19	6	10
	2021.12	Interim Measures for the Management of Cultural and Ecological Reserves at the Ningxia Hui Autonomous Region Level	Ningxia Culture and Tourism Department	Ningxia Culture and Tourism Department website				2		7				1			4				5				1	11
	2021.12	Interim Measures for the Management of Subsidy Funds for Tourism and Performing Arts Projects in Ningxia Hui Autonomous Region	Ningxia Culture and Tourism Department	Ningxia Culture and Tourism Department website				5													4		2			2
	2020.2	Measures for Rewards and Subsidies for Promoting the Development of Cultural and Creative Products and Specialty Tourism Commodities issued by the Department of Culture and Tourism of Ningxia Hui Autonomous Region	Ningxia Culture and Tourism Department	Ningxia Culture and Tourism Department website				1						1		3	3				1		9
	2020.6	Implementation Opinions of the Ningxia Hui Autonomous Region Department of Culture and Tourism on Promoting the In-depth Integrated Development of Culture and Tourism in the Region	Ningxia Culture and Tourism Department	Ningxia Culture and Tourism Department website		8	7	7	14	4	1			11	1	26	23		40	3	10	1	3		17	5	5
					sum	38	33	20	55	21	4	0	8	60	3	64	70	0	104	3	60	6	15	4	37	24	15
					Total	1082	882	464	1165	902	303	65	519	1021	38	1053	1727	131	3296	54	1874	320	335	49	572	661	235
