# Supplementary material for: How policy promotes the integration of culture and tourism? A fuzzy-set qualitative comparative analysis based on the Policy Instrument Theory
Source: PLoS One. 2024 Apr 29;19(4):e0301119. doi: 10.1371/journal.pone.0301119 (PMC11057750; doi:10.1371/journal.pone.0301119)
Supplement: S2 Data — (XLSX) [file pone.0301119.s002.xlsx]

## Sheet: 2021
	Revenue per employee in the culture and related industries (10,000 yuan per person)	Total tourism revenue per employee in the tourism industry (10,000 yuan per person)	The ratio of income from cultural and related industries to fixed asset investment in the tertiary sector (%)	The ratio of total tourism revenue to fixed asset investment in the tertiary sector (%)	Employment ratio in culture and related industries to tertiary sector (%)	Employment ratio in tourism industry to tertiary sector (%)	Cultural and related industries revenue as a proportion of regional GDP (%)	Total tourism revenue as a proportion of regional GDP (%)	Number of visitors to major cultural institutions (in hundred thousand person-times)	Total tourist arrivals (in hundred thousand person-times)	Revenue of culture and related industries (in hundred million yuan)	Total tourism revenue (in hundred million yuan)	Operating profit of cultural and related enterprises above designated size (in hundred million yuan)	Average expenditure per overnight inbound tourist (in US dollars per person-day)	Regional cultural and tourism Baidu search index
Beijing	31.3957	354.733	50.3775	55.6718	12.8017	1.25209	9.3619	10.3458	8599.29	25512.8	3770	4166.2	1481.35	290.267	15404
Tianjin	27.9259	400.404	5.30093	10.8699	3.47938	0.497603	2.40204	4.92552	2737.39	11200	377	773.06	72.75	245.75	11019
Hebei	18.5216	493.422	4.35739	21.4927	2.85386	0.528391	2.22078	10.9539	7324.84	42861.3	897	4424.42	31.46	186.38	10173
Shanxi	19.6697	26.9807	8.51633	2.63165	2.34778	0.528905	1.79281	0.554001	8153.56	3010.1	405	125.15	-1.21	184.84	9610
Inner Mongolia	34.029	340.379	5.78676	22.5375	1.88055	0.732218	1.828	7.11946	4970.52	13126.8	375	1460.5	-0.95	203.92	9975
Liaoning	20.7822	318.911	14.4368	61.0685	2.82042	0.777466	2.33105	9.8605	4144.53	30169.8	643	2719.93	13.94	208.477	8120
Jilin	19.2521	1335.13	1.9682	46.4309	1.21666	0.413865	1.05021	24.775	1810.09	21092.4	139	3279.09	9.72	190.293	7453
Heilongjiang	20.1403	312.269	3.4781	23.2756	1.48955	0.64291	1.35088	9.04014	2319.59	16000	201	1345.1	-3.47	200.963	8820
Shanghai	30.9746	513.886	30.5126	48.1022	8.81829	0.837931	5.5305	8.71866	7289.67	29485.3	2390	3767.76	721.71	278.717	19349
Jiangsu	20.984	836.586	16.3112	38.1694	10.4385	0.612694	4.28482	10.0268	26750.1	70679.5	4986	11667.6	794.36	274.77	10126
Zhejiang	29.551	446.253	14.9915	20.6251	7.74491	0.705601	6.11433	8.41203	25141.7	39985.8	4495	6184.17	1233	235.4	10764
Anhui	23.5079	793.768	7.45299	25.8847	4.84823	0.498674	3.74076	12.9919	13332	58077.5	1607	5581.22	146.86	207.057	14485
Fujian	20.8049	643.902	17.28	39.03	8.92117	0.651251	4.43758	10.026	7881.68	40745.6	2166	4893.72	387.33	225.933	8887
Jiangxi	17.8142	959.219	8.49526	52.4199	5.89282	0.675292	3.70362	22.8531	10123.3	74297.3	1097	6769.02	205.89	201.54	9939
Shandong	25.2211	483.981	7.252	22.1618	4.6518	0.740806	3.26009	9.96271	17690.5	73052.2	2709	8278.6	258.35	241.643	10182
Henan	21.1339	743.256	7.63131	21.0575	4.69127	0.368078	3.74104	10.3229	22049.2	79346.6	2203	6078.87	121.43	189.043	14736
Hubei	19.3158	741.039	7.73431	27.0758	5.85358	0.534137	3.44311	12.0535	10507.7	60621.3	1722	6028.28	379.22	213.023	8428
Hunan	24.9032	464.941	9.11869	36.6075	5.28389	1.13618	4.46778	17.9362	20429	69336	2058	8261.95	250.11	204.767	9551
Guangdong	20.3934	293.688	17.1615	15.0138	8.11295	0.492853	4.99398	4.36901	20065.9	25701.1	6211	5433.73	1703.57	192.923	9180
Guangxi	20.1904	1192.43	3.26132	58.0784	2.41707	0.728821	2.05732	36.6373	14796.3	79838.2	509	9064.4	106.75	211.49	9988
Hainan	22.1591	327.631	5.92909	42.0917	2.81042	1.34942	3.01149	21.3791	1415.49	8100.43	195	1384.34	42.56	207.67	9030
Chongqing	18.3242	1183.27	7.2539	42.8734	6.05406	0.55412	3.48104	20.5743	7799.44	26380.9	971	5739	215.9	221.393	16642
Sichuan	23.132	237.224	7.78916	28.1158	4.17346	1.46896	3.78267	13.6539	11449.4	48395.6	2037	7352.76	569.96	197.07	10715
Guizhou	21.2406	1136.77	3.8394	56.4201	2.68348	0.736822	2.30772	33.9121	5870.9	64436.7	452	6642.16	-1.03	199.473	12919
Yunnan	24.1121	1011.7	34.0855	395.002	2.45864	0.679063	2.37597	27.5341	4633	64902.6	645	7474.62	68.5	251.3	10435
Tibet	24.159	882.741	5.31872	29.7512	3.44211	0.526947	3.79771	21.2431	479.23	4153.44	79	441.9	1.1	232.36	10182
Shaanxi	18.5512	411.455	3.94257	19.5083	3.611	0.805598	2.32878	11.5231	8927.55	39058	694	3434	69.95	227.453	9061
Gansu	14.4402	452.001	0.920158	9.06577	2.58483	0.813593	1.82558	17.9864	7798.29	27600	187	1842.4	-2.82	183.083	9841
Qinghai	13.1783	268.179	2.27496	15.6125	2.63265	0.887823	1.52393	10.4584	1476.87	3973.4	51	350	-3.27	110	9108
Ningxia	26.893	176.803	7.71778	21.4787	2.1044	0.890824	2.2776	6.33859	1189.14	3623.67	103	286.65	0.34	183.097	8601
Xinjiang	20.0335	272.206	11.6348	68.9172	1.6922	0.737702	1.49528	8.85714	2000.75	19056.7	239	1415.69	18.66	211.843	12376
